# Supplementary material for: Bilateral delayed endolymphatic hydrops evaluated by bilateral intratympanic injection of gadodiamide with 3T-MRI
Source: PLoS One. 2018 Dec 5;13(12):e0206891. doi: 10.1371/journal.pone.0206891 (PMC6281314; doi:10.1371/journal.pone.0206891)
Supplement: S1 Table — (XLSX) [file pone.0206891.s001.xlsx]

## Sheet: Sheet1
	Precedent hearing loss ear			Contralateral ear
Patient no.	Endolymphatic space (mm2)	Total vestibular space (mm2)	Ratio (%)	Endolymphatic space (mm2)	Total vestibular space (mm2)	Ratio (%)
1	51.9	75.3	68.9	25.4	80.8	31.4
2	66.7	100.4	66.4	24.1	92.6	26
3	102.2	136.3	75	36.9	102.9	35.9
4	53.4	97.8	54.6	31.7	88.8	35.7
5	569	107.1	53.1	22.1	77.9	28.4
6	57.5	94.9	60.6	44.5	77.9	57.1
7	87.1	116.2	75	26.2	83.8	31.3
8	67	93.1	72	42.1	101	41.7
9	107.2	128.2	83.6	53.3	136.9	38.9
10	68.9	114.7	60.1	33.8	90.7	37.3
11	51.4	88.7	57.9	43.3	106.6	40.6
12	ー	ー	ー	ー	ー	ー
13	31.2	93.7	33.3	43.5	85.9	50.6
14	43.2	112.1	38.5	57.2	105.4	54.3
15	51	99	51.5	40.7	97.8	41.6
16	ー	ー	ー	48.2	125.6	38.4
17	36.1	115.3	31.3	ー	ー	ー
18	46.2	89.2	51.8	30.1	91.1	33
19	67.9	99.3	68.4	38.2	91.4	41.8
